# Supplementary material for: Personalized Metabolic Profile by Synergic Use of NMR and HRMS
Source: Molecules. 2021 Jul 8;26(14):4167. doi: 10.3390/molecules26144167 (PMC8304707; doi:10.3390/molecules26144167)
Supplement: Supplementary file 1 [file molecules-26-04167-s001.zip]

Archive with 1 entries (1 files):
- molecules-1279073-supplementary.pdf
